# Supplementary material for: Repeatability of Multiparametric Prostate MRI Radiomics Features
Source: Sci Rep. 2019 Jul 1;9:9441. doi: 10.1038/s41598-019-45766-z (PMC6602944; doi:10.1038/s41598-019-45766-z)
Supplement: Supplementary file 1 — Supplementary Dataset 1 [file 41598_2019_45766_MOESM1_ESM.xlsx]

## Sheet: CI for Data in Fig.5a
	featureGroupAndBaseName	filter	icc	iccConfIntLow	iccConfIntUp
325720	shape_Volume	original	0.856503	0.638581	0.948816
325793	shape_SurfaceVolumeRatio	original	0.896062	0.729461	0.963428
325324	shape_Maximum3DDiameter	original	0.883667	0.700338	0.958892
324482	shape_MajorAxis	original	0.880965	0.694071	0.957898
325707	glszm_ZoneVariance	wavelet-HH	0.977755	0.937803	0.992385
325508	glszm_ZoneVariance	log-sigma-3-0-mm-3D	0.956523	0.880739	0.985012
325690	glszm_ZoneVariance	square	0.949862	0.863278	0.982677
325337	glszm_ZoneVariance	exponential	0.937492	0.831394	0.978313
324559	glszm_ZoneVariance	wavelet-LH	0.872192	0.67391	0.954659
325277	glszm_ZoneVariance	wavelet-LL	0.835532	0.592747	0.940906
325719	glszm_ZoneVariance	log-sigma-2-0-mm-3D	0.8265	0.57348	0.937464
325437	glszm_ZoneVariance	original	0.822769	0.565603	0.936036
324590	glszm_ZoneVariance	log-sigma-4-0-mm-3D	0.702782	0.335028	0.88802
324976	glszm_ZoneVariance	squareroot	0.611796	0.185325	0.848702
325687	glszm_ZoneVariance	wavelet-HL	0.586181	0.146472	0.837139
325119	glszm_ZoneVariance	logarithm	0.516797	0.0476285	0.804651
325664	glszm_ZoneVariance	log-sigma-5-0-mm-3D	0.409855	-0.0886244	0.750956
324979	glszm_SizeZoneNonUniformity	log-sigma-3-0-mm-3D	0.966819	0.908138	0.9886
324930	glszm_SizeZoneNonUniformity	log-sigma-2-0-mm-3D	0.939323	0.836069	0.978961
324670	glszm_SizeZoneNonUniformity	log-sigma-4-0-mm-3D	0.930652	0.814059	0.975884
325167	glszm_SizeZoneNonUniformity	wavelet-LH	0.875116	0.680596	0.95574
325118	glszm_SizeZoneNonUniformity	wavelet-HH	0.867123	0.662395	0.952778
325329	glszm_SizeZoneNonUniformity	log-sigma-5-0-mm-3D	0.8416	0.60585	0.943207
324783	glszm_SizeZoneNonUniformity	logarithm	0.7999	0.51832	0.927198
325694	glszm_SizeZoneNonUniformity	wavelet-LL	0.78731	0.493004	0.922272
325771	glszm_SizeZoneNonUniformity	squareroot	0.764638	0.448638	0.913289
325568	glszm_SizeZoneNonUniformity	original	0.764202	0.4478	0.913114
325487	glszm_SizeZoneNonUniformity	wavelet-HL	0.749773	0.42037	0.907319
324863	glszm_SizeZoneNonUniformity	square	0.625828	0.20719	0.854942
325234	glszm_SizeZoneNonUniformity	exponential	0.0152557	-0.469195	0.504232
325732	glszm_LargeAreaEmphasis	wavelet-HH	0.971112	0.919714	0.99009
324498	glszm_LargeAreaEmphasis	square	0.94514	0.851025	0.981015
325750	glszm_LargeAreaEmphasis	exponential	0.933576	0.821444	0.976924
324608	glszm_LargeAreaEmphasis	log-sigma-3-0-mm-3D	0.926204	0.802894	0.974298
325783	glszm_LargeAreaEmphasis	wavelet-LH	0.878515	0.688412	0.956996
324617	glszm_LargeAreaEmphasis	log-sigma-2-0-mm-3D	0.861303	0.649293	0.95061
325601	glszm_LargeAreaEmphasis	wavelet-LL	0.847383	0.618456	0.94539
324871	glszm_LargeAreaEmphasis	original	0.835185	0.592003	0.940775
324600	glszm_LargeAreaEmphasis	squareroot	0.658171	0.259233	0.869075
325239	glszm_LargeAreaEmphasis	log-sigma-4-0-mm-3D	0.617271	0.193807	0.851145
325242	glszm_LargeAreaEmphasis	wavelet-HL	0.608016	0.179506	0.84701
324802	glszm_LargeAreaEmphasis	logarithm	0.517319	0.0483399	0.804902
325914	glszm_LargeAreaEmphasis	log-sigma-5-0-mm-3D	0.418765	-0.0779435	0.755609
325896	glrlm_ShortRunHighGrayLevelEmphasis	log-sigma-2-0-mm-3D	0.964385	0.901617	0.987754
325470	glrlm_ShortRunHighGrayLevelEmphasis	wavelet-HH	0.957131	0.882342	0.985224
324511	glrlm_ShortRunHighGrayLevelEmphasis	wavelet-LL	0.862164	0.651224	0.950932
325104	glrlm_ShortRunHighGrayLevelEmphasis	original	0.861502	0.649739	0.950685
324928	glrlm_ShortRunHighGrayLevelEmphasis	log-sigma-3-0-mm-3D	0.857167	0.640056	0.949064
325805	glrlm_ShortRunHighGrayLevelEmphasis	squareroot	0.853497	0.631913	0.947689
325396	glrlm_ShortRunHighGrayLevelEmphasis	wavelet-HL	0.840474	0.60341	0.942781
325240	glrlm_ShortRunHighGrayLevelEmphasis	log-sigma-4-0-mm-3D	0.828391	0.577492	0.938187
325176	glrlm_ShortRunHighGrayLevelEmphasis	log-sigma-5-0-mm-3D	0.796751	0.511941	0.92597
325564	glrlm_ShortRunHighGrayLevelEmphasis	logarithm	0.65219	0.24943	0.866487
324954	glrlm_ShortRunHighGrayLevelEmphasis	wavelet-LH	0.600954	0.168716	0.843836
324916	glrlm_ShortRunHighGrayLevelEmphasis	square	0.320391	-0.18988	0.702283
324784	glrlm_ShortRunHighGrayLevelEmphasis	exponential	0.194562	-0.316021	0.627197
325270	glrlm_LongRunHighGrayLevelEmphasis	log-sigma-2-0-mm-3D	0.948199	0.85895	0.982092
325699	glrlm_LongRunHighGrayLevelEmphasis	wavelet-HL	0.879799	0.691374	0.957469
324576	glrlm_LongRunHighGrayLevelEmphasis	log-sigma-5-0-mm-3D	0.864394	0.656235	0.951762
325180	glrlm_LongRunHighGrayLevelEmphasis	wavelet-LL	0.855168	0.635615	0.948316
325666	glrlm_LongRunHighGrayLevelEmphasis	original	0.842863	0.608592	0.943684
325678	glrlm_LongRunHighGrayLevelEmphasis	squareroot	0.829246	0.57931	0.938513
325713	glrlm_LongRunHighGrayLevelEmphasis	log-sigma-3-0-mm-3D	0.826072	0.572575	0.9373
325473	glrlm_LongRunHighGrayLevelEmphasis	exponential	0.79894	0.516371	0.926824
325205	glrlm_LongRunHighGrayLevelEmphasis	wavelet-HH	0.760587	0.440871	0.911668
325782	glrlm_LongRunHighGrayLevelEmphasis	log-sigma-4-0-mm-3D	0.709229	0.34639	0.890707
324689	glrlm_LongRunHighGrayLevelEmphasis	logarithm	0.595336	0.160204	0.841298
324466	glrlm_LongRunHighGrayLevelEmphasis	wavelet-LH	0.519054	0.0507056	0.805736
325838	glrlm_LongRunHighGrayLevelEmphasis	square	0.235939	-0.276442	0.652808
325070	glrlm_HighGrayLevelRunEmphasis	log-sigma-2-0-mm-3D	0.96741	0.909727	0.988806
324921	glrlm_HighGrayLevelRunEmphasis	wavelet-HH	0.944632	0.849712	0.980836
325344	glrlm_HighGrayLevelRunEmphasis	wavelet-LL	0.8614	0.649511	0.950647
324777	glrlm_HighGrayLevelRunEmphasis	original	0.859169	0.644519	0.949813
325256	glrlm_HighGrayLevelRunEmphasis	log-sigma-3-0-mm-3D	0.855897	0.637234	0.948589
325227	glrlm_HighGrayLevelRunEmphasis	squareroot	0.850483	0.625263	0.946557
324751	glrlm_HighGrayLevelRunEmphasis	wavelet-HL	0.846235	0.615944	0.944958
325069	glrlm_HighGrayLevelRunEmphasis	log-sigma-4-0-mm-3D	0.809503	0.537967	0.930927
324851	glrlm_HighGrayLevelRunEmphasis	log-sigma-5-0-mm-3D	0.771221	0.461361	0.915912
325850	glrlm_HighGrayLevelRunEmphasis	logarithm	0.647856	0.242378	0.864604
324977	glrlm_HighGrayLevelRunEmphasis	wavelet-LH	0.588272	0.149593	0.838092
325268	glrlm_HighGrayLevelRunEmphasis	square	0.313635	-0.197109	0.698456
324569	glrlm_HighGrayLevelRunEmphasis	exponential	0.195294	-0.315336	0.627658
325224	glcm_JointEnergy	wavelet-LL	0.973713	0.926771	0.99099
324610	glcm_JointEnergy	square	0.879736	0.691227	0.957445
325746	glcm_JointEnergy	wavelet-LH	0.865011	0.657627	0.951992
324540	glcm_JointEnergy	wavelet-HH	0.862315	0.651563	0.950988
325413	glcm_JointEnergy	original	0.823916	0.568021	0.936475
325588	glcm_JointEnergy	wavelet-HL	0.772278	0.463415	0.916332
324513	glcm_JointEnergy	squareroot	0.668182	0.275824	0.873381
325204	glcm_JointEnergy	log-sigma-2-0-mm-3D	0.630638	0.214782	0.857065
325241	glcm_JointEnergy	log-sigma-3-0-mm-3D	0.581028	0.138817	0.834786
325731	glcm_JointEnergy	log-sigma-4-0-mm-3D	0.383754	-0.11927	0.737129
325062	glcm_JointEnergy	log-sigma-5-0-mm-3D	0.255421	-0.257185	0.664546
325796	glcm_JointEnergy	logarithm	0.24628	-0.266271	0.659064
325710	glcm_JointEnergy	exponential	0.144348	-0.36178	0.594806
324710	glcm_Imc1	wavelet-HH	0.974418	0.92869	0.991233
324830	glcm_Imc1	wavelet-HL	0.967259	0.909321	0.988753
324715	glcm_Imc1	wavelet-LH	0.912819	0.769817	0.969499
325192	glcm_Imc1	wavelet-LL	0.89992	0.73865	0.964831
324933	glcm_Imc1	log-sigma-3-0-mm-3D	0.889264	0.713413	0.960945
324971	glcm_Imc1	original	0.879872	0.691543	0.957496
325315	glcm_Imc1	log-sigma-2-0-mm-3D	0.869859	0.668598	0.953794
324958	glcm_Imc1	squareroot	0.813233	0.54568	0.932368
325832	glcm_Imc1	log-sigma-5-0-mm-3D	0.801153	0.520867	0.927686
325303	glcm_Imc1	log-sigma-4-0-mm-3D	0.662395	0.266204	0.870896
324733	glcm_Imc1	logarithm	0.612307	0.186115	0.848931
325338	glcm_Imc1	square	0.514739	0.0448306	0.80366
325483	glcm_Imc1	exponential	-0.0583698	-0.524648	0.447261
324415	glcm_Autocorrelation	log-sigma-2-0-mm-3D	0.971571	0.920956	0.990248
325158	glcm_Autocorrelation	wavelet-HH	0.945912	0.85302	0.981287
324668	glcm_Autocorrelation	wavelet-LL	0.869009	0.666669	0.953478
324621	glcm_Autocorrelation	original	0.868419	0.665331	0.95326
324612	glcm_Autocorrelation	log-sigma-3-0-mm-3D	0.859308	0.64483	0.949865
324651	glcm_Autocorrelation	squareroot	0.844309	0.61174	0.944231
325697	glcm_Autocorrelation	wavelet-HL	0.843675	0.61036	0.943991
324577	glcm_Autocorrelation	log-sigma-4-0-mm-3D	0.794225	0.506847	0.924983
325260	glcm_Autocorrelation	log-sigma-5-0-mm-3D	0.753921	0.428193	0.908991
325172	glcm_Autocorrelation	logarithm	0.635238	0.222091	0.859089
325382	glcm_Autocorrelation	wavelet-LH	0.581321	0.13925	0.83492
324448	glcm_Autocorrelation	square	0.300276	-0.211243	0.690824
325606	glcm_Autocorrelation	exponential	0.214432	-0.297234	0.639614
325774	firstorder_TotalEnergy	wavelet-LH	0.975568	0.931825	0.991631
325845	firstorder_TotalEnergy	wavelet-HH	0.971508	0.920787	0.990227
325035	firstorder_TotalEnergy	squareroot	0.928658	0.809044	0.975174
324437	firstorder_TotalEnergy	wavelet-HL	0.864566	0.656624	0.951827
324821	firstorder_TotalEnergy	log-sigma-4-0-mm-3D	0.835544	0.592775	0.940911
324426	firstorder_TotalEnergy	log-sigma-5-0-mm-3D	0.828069	0.576808	0.938064
325201	firstorder_TotalEnergy	original	0.820927	0.56173	0.935329
324913	firstorder_TotalEnergy	wavelet-LL	0.82063	0.561107	0.935215
324766	firstorder_TotalEnergy	log-sigma-3-0-mm-3D	0.792044	0.502464	0.924129
325389	firstorder_TotalEnergy	logarithm	0.75734	0.43468	0.910366
325680	firstorder_TotalEnergy	log-sigma-2-0-mm-3D	0.740281	0.402648	0.903473
325212	firstorder_TotalEnergy	square	0.215352	-0.296354	0.640183
325407	firstorder_TotalEnergy	exponential	-0.0721553	-0.534609	0.436118
325772	firstorder_Maximum	log-sigma-2-0-mm-3D	0.964554	0.902068	0.987813
324536	firstorder_Maximum	log-sigma-3-0-mm-3D	0.839588	0.601492	0.942445
325642	firstorder_Maximum	wavelet-LH	0.838906	0.600016	0.942187
325910	firstorder_Maximum	wavelet-HL	0.832329	0.585883	0.939688
324556	firstorder_Maximum	wavelet-LL	0.819289	0.558298	0.9347
325426	firstorder_Maximum	original	0.801607	0.52179	0.927863
325123	firstorder_Maximum	squareroot	0.79257	0.503521	0.924336
324506	firstorder_Maximum	logarithm	0.715135	0.356893	0.893158
324529	firstorder_Maximum	log-sigma-4-0-mm-3D	0.69855	0.327627	0.88625
324919	firstorder_Maximum	wavelet-HH	0.685711	0.30545	0.880844
325283	firstorder_Maximum	log-sigma-5-0-mm-3D	0.523819	0.0572303	0.808019
324411	firstorder_Maximum	square	0.39668	-0.104213	0.744014
325460	firstorder_Maximum	exponential	0.0120898	-0.471661	0.501866
325506	firstorder_Energy	wavelet-LH	0.964502	0.901929	0.987795
325725	firstorder_Energy	wavelet-HH	0.960359	0.890889	0.986352
325505	firstorder_Energy	squareroot	0.885121	0.703724	0.959426
325466	firstorder_Energy	wavelet-HL	0.844874	0.612972	0.944444
325919	firstorder_Energy	log-sigma-4-0-mm-3D	0.817657	0.554886	0.934073
325711	firstorder_Energy	log-sigma-5-0-mm-3D	0.809066	0.537067	0.930758
325670	firstorder_Energy	original	0.786978	0.492343	0.922141
324568	firstorder_Energy	wavelet-LL	0.786698	0.491786	0.922031
325012	firstorder_Energy	log-sigma-3-0-mm-3D	0.754516	0.429321	0.909231
324996	firstorder_Energy	logarithm	0.723354	0.371661	0.89655
325219	firstorder_Energy	log-sigma-2-0-mm-3D	0.684953	0.304153	0.880523
325916	firstorder_Energy	square	0.212592	-0.29899	0.638473
324764	firstorder_Energy	exponential	-0.0362831	-0.508418	0.464794

## Sheet: CI for Data in Fig.5b
	featureGroupAndBaseName	filter	icc	iccConfIntLow	iccConfIntUp
252616	shape_Volume	original	0.859408	0.690175	0.940431
252220	shape_Maximum3DDiameter	original	0.959717	0.905063	0.983447
251502	shape_Maximum2DDiameterSlice	original	0.968011	0.924173	0.986887
251298	shape_Maximum2DDiameterColumn	original	0.979345	0.950651	0.991562
251602	glszm_ZoneEntropy	wavelet-LH	0.92188	0.82059	0.967529
251487	glszm_ZoneEntropy	wavelet-HH	0.880695	0.733412	0.949782
252231	glszm_ZoneEntropy	wavelet-LL	0.72094	0.435622	0.87646
252707	glszm_ZoneEntropy	wavelet-HL	0.716014	0.427336	0.874079
252131	glszm_ZoneEntropy	log-sigma-4-0-mm-3D	0.699224	0.399451	0.865904
251927	glszm_ZoneEntropy	log-sigma-5-0-mm-3D	0.694686	0.392008	0.863679
252397	glszm_ZoneEntropy	squareroot	0.692699	0.388762	0.862702
251768	glszm_ZoneEntropy	logarithm	0.687429	0.380189	0.860107
251460	glszm_ZoneEntropy	original	0.65601	0.330147	0.844445
251609	glszm_ZoneEntropy	square	0.651618	0.323294	0.84223
252796	glszm_ZoneEntropy	log-sigma-3-0-mm-3D	0.4742	0.0725628	0.747015
251572	glszm_ZoneEntropy	log-sigma-2-0-mm-3D	0.440861	0.0305045	0.727779
251947	glszm_ZoneEntropy	exponential	0.213619	-0.222063	0.583432
252675	glszm_SmallAreaEmphasis	wavelet-HH	0.919643	0.815732	0.966577
252749	glszm_SmallAreaEmphasis	wavelet-LH	0.842552	0.656775	0.932939
252639	glszm_SmallAreaEmphasis	wavelet-HL	0.81126	0.596643	0.918819
251659	glszm_SmallAreaEmphasis	original	0.789199	0.555651	0.908697
252345	glszm_SmallAreaEmphasis	wavelet-LL	0.759011	0.501339	0.894614
251430	glszm_SmallAreaEmphasis	squareroot	0.73381	0.457502	0.882647
251950	glszm_SmallAreaEmphasis	logarithm	0.703706	0.406842	0.868095
252313	glszm_SmallAreaEmphasis	square	0.699195	0.399403	0.865889
252739	glszm_SmallAreaEmphasis	log-sigma-5-0-mm-3D	0.661851	0.339312	0.847381
251708	glszm_SmallAreaEmphasis	log-sigma-4-0-mm-3D	0.630896	0.291421	0.83169
252093	glszm_SmallAreaEmphasis	log-sigma-2-0-mm-3D	0.630606	0.290981	0.831542
252221	glszm_SmallAreaEmphasis	log-sigma-3-0-mm-3D	0.580341	0.216701	0.805355
252256	glszm_SmallAreaEmphasis	exponential	0.110854	-0.319844	0.509461
251366	glszm_SizeZoneNonUniformityNormalized	wavelet-HH	0.917302	0.81066	0.965578
251377	glszm_SizeZoneNonUniformityNormalized	wavelet-LH	0.859584	0.690528	0.940509
251584	glszm_SizeZoneNonUniformityNormalized	wavelet-HL	0.85366	0.678705	0.937885
251306	glszm_SizeZoneNonUniformityNormalized	original	0.811524	0.597141	0.91894
251781	glszm_SizeZoneNonUniformityNormalized	wavelet-LL	0.776389	0.532358	0.902754
251634	glszm_SizeZoneNonUniformityNormalized	squareroot	0.774126	0.528282	0.901699
251666	glszm_SizeZoneNonUniformityNormalized	logarithm	0.762739	0.507939	0.896368
252169	glszm_SizeZoneNonUniformityNormalized	square	0.731355	0.453303	0.881471
252248	glszm_SizeZoneNonUniformityNormalized	log-sigma-2-0-mm-3D	0.674247	0.358972	0.853575
252025	glszm_SizeZoneNonUniformityNormalized	log-sigma-5-0-mm-3D	0.670483	0.352973	0.8517
251741	glszm_SizeZoneNonUniformityNormalized	log-sigma-4-0-mm-3D	0.594304	0.236921	0.812718
252500	glszm_SizeZoneNonUniformityNormalized	log-sigma-3-0-mm-3D	0.572842	0.20597	0.801372
252330	glszm_SizeZoneNonUniformityNormalized	exponential	0.0077096	-0.409554	0.42878
252641	glrlm_RunPercentage	wavelet-LH	0.890357	0.753438	0.953986
252487	glrlm_RunPercentage	wavelet-HH	0.827511	0.627574	0.926187
251925	glrlm_RunPercentage	original	0.814611	0.60297	0.920345
251507	glrlm_RunPercentage	wavelet-HL	0.793107	0.562832	0.9105
251952	glrlm_RunPercentage	log-sigma-3-0-mm-3D	0.769047	0.519172	0.899325
252677	glrlm_RunPercentage	wavelet-LL	0.766935	0.515401	0.898336
251945	glrlm_RunPercentage	log-sigma-2-0-mm-3D	0.748741	0.483314	0.88976
252527	glrlm_RunPercentage	log-sigma-4-0-mm-3D	0.742944	0.473237	0.887007
251429	glrlm_RunPercentage	squareroot	0.736051	0.461348	0.883719
252311	glrlm_RunPercentage	log-sigma-5-0-mm-3D	0.72638	0.44483	0.879082
252287	glrlm_RunPercentage	logarithm	0.691859	0.387392	0.862289
252619	glrlm_RunPercentage	square	0.672601	0.356346	0.852756
251565	glrlm_RunPercentage	exponential	0.351484	-0.0755045	0.673885
252218	glrlm_RunLengthNonUniformityNormalized	wavelet-LH	0.888748	0.750086	0.953287
252047	glrlm_RunLengthNonUniformityNormalized	wavelet-HH	0.845149	0.661875	0.934098
251453	glrlm_RunLengthNonUniformityNormalized	original	0.821838	0.616704	0.923623
251632	glrlm_RunLengthNonUniformityNormalized	wavelet-HL	0.809795	0.593887	0.918152
251356	glrlm_RunLengthNonUniformityNormalized	wavelet-LL	0.770678	0.522091	0.900089
251674	glrlm_RunLengthNonUniformityNormalized	log-sigma-3-0-mm-3D	0.765599	0.513022	0.89771
251805	glrlm_RunLengthNonUniformityNormalized	squareroot	0.758147	0.499814	0.894207
252703	glrlm_RunLengthNonUniformityNormalized	log-sigma-5-0-mm-3D	0.756883	0.497585	0.89361
252498	glrlm_RunLengthNonUniformityNormalized	log-sigma-2-0-mm-3D	0.749156	0.484037	0.889957
252351	glrlm_RunLengthNonUniformityNormalized	log-sigma-4-0-mm-3D	0.747066	0.480396	0.888966
251784	glrlm_RunLengthNonUniformityNormalized	logarithm	0.722779	0.438728	0.877347
251969	glrlm_RunLengthNonUniformityNormalized	square	0.719193	0.432678	0.875617
252266	glrlm_RunLengthNonUniformityNormalized	exponential	0.079864	-0.347634	0.485935
252664	glrlm_GrayLevelVariance	wavelet-HH	0.892934	0.758823	0.955103
252315	glrlm_GrayLevelVariance	wavelet-LH	0.854742	0.680857	0.938365
251960	glrlm_GrayLevelVariance	logarithm	0.848498	0.668474	0.935591
252163	glrlm_GrayLevelVariance	squareroot	0.754897	0.494092	0.892673
251325	glrlm_GrayLevelVariance	wavelet-HL	0.594288	0.236898	0.81271
251360	glrlm_GrayLevelVariance	wavelet-LL	0.586328	0.225333	0.808521
252526	glrlm_GrayLevelVariance	original	0.583242	0.220877	0.806891
252444	glrlm_GrayLevelVariance	log-sigma-2-0-mm-3D	0.533024	0.150425	0.779875
252581	glrlm_GrayLevelVariance	log-sigma-5-0-mm-3D	0.468865	0.0657345	0.743967
252768	glrlm_GrayLevelVariance	log-sigma-4-0-mm-3D	0.438924	0.0281052	0.726648
252399	glrlm_GrayLevelVariance	log-sigma-3-0-mm-3D	0.408053	-0.00951186	0.708399
252001	glrlm_GrayLevelVariance	square	0.0676289	-0.358403	0.476482
251297	glrlm_GrayLevelVariance	exponential	-0.00434603	-0.419538	0.41889
251611	glcm_Imc1	wavelet-LH	0.94878	0.880195	0.978883
251606	glcm_Imc1	wavelet-HH	0.864017	0.699435	0.942466
251726	glcm_Imc1	wavelet-HL	0.848652	0.668779	0.935659
252234	glcm_Imc1	square	0.813413	0.600704	0.9198
251867	glcm_Imc1	original	0.777698	0.534722	0.903363
252211	glcm_Imc1	log-sigma-2-0-mm-3D	0.748753	0.483335	0.889766
251829	glcm_Imc1	log-sigma-3-0-mm-3D	0.734746	0.459107	0.883095
251629	glcm_Imc1	logarithm	0.712677	0.42175	0.872461
252728	glcm_Imc1	log-sigma-5-0-mm-3D	0.700639	0.401781	0.866596
252088	glcm_Imc1	wavelet-LL	0.693221	0.389615	0.862959
251854	glcm_Imc1	squareroot	0.681439	0.370508	0.857146
252199	glcm_Imc1	log-sigma-4-0-mm-3D	0.678242	0.365368	0.855561
252379	glcm_Imc1	exponential	-0.258887	-0.609232	0.183668
252711	glcm_Correlation	wavelet-HH	0.949112	0.880943	0.979022
252584	glcm_Correlation	wavelet-LH	0.857731	0.686819	0.939689
252142	glcm_Correlation	wavelet-HL	0.848017	0.667526	0.935377
251935	glcm_Correlation	original	0.833754	0.639626	0.928997
251996	glcm_Correlation	wavelet-LL	0.832616	0.637422	0.928485
252022	glcm_Correlation	squareroot	0.824642	0.622068	0.924892
252716	glcm_Correlation	logarithm	0.787835	0.553154	0.908066
251695	glcm_Correlation	square	0.760872	0.50463	0.89549
252206	glcm_Correlation	log-sigma-2-0-mm-3D	0.66014	0.336622	0.846523
252505	glcm_Correlation	log-sigma-5-0-mm-3D	0.444825	0.0354311	0.730091
251485	glcm_Correlation	log-sigma-4-0-mm-3D	0.432949	0.0207328	0.723147
252567	glcm_Correlation	log-sigma-3-0-mm-3D	0.416356	0.000490719	0.713347
251985	glcm_Correlation	exponential	-0.0832536	-0.482495	0.351579
252461	glcm_ClusterProminence	logarithm	0.927893	0.833726	0.970083
251355	glcm_ClusterProminence	wavelet-HH	0.883213	0.738606	0.95088
251681	glcm_ClusterProminence	wavelet-LH	0.841581	0.654872	0.932505
251522	glcm_ClusterProminence	squareroot	0.554943	0.180705	0.791781
252380	glcm_ClusterProminence	log-sigma-2-0-mm-3D	0.207494	-0.228147	0.579189
252406	glcm_ClusterProminence	log-sigma-5-0-mm-3D	0.13038	-0.301945	0.523985
252629	glcm_ClusterProminence	log-sigma-4-0-mm-3D	0.0874449	-0.340905	0.491745
251421	glcm_ClusterProminence	wavelet-LL	0.0785405	-0.348805	0.484917
252640	glcm_ClusterProminence	original	0.0749268	-0.351993	0.482132
252793	glcm_ClusterProminence	log-sigma-3-0-mm-3D	0.0482182	-0.375258	0.461288
251939	glcm_ClusterProminence	wavelet-HL	0.0320898	-0.389053	0.448476
252196	glcm_ClusterProminence	exponential	-0.000356968	-0.416245	0.422173
252499	glcm_ClusterProminence	square	-0.0060411	-0.420933	0.417491
252146	firstorder_Variance	wavelet-HH	0.89687	0.767083	0.956806
251323	firstorder_Variance	wavelet-LH	0.856206	0.683774	0.939014
251451	firstorder_Variance	logarithm	0.846827	0.665178	0.934847
252396	firstorder_Variance	squareroot	0.755888	0.495834	0.893141
252324	firstorder_Variance	wavelet-HL	0.615374	0.26803	0.823699
252480	firstorder_Variance	original	0.591432	0.232737	0.81121
252451	firstorder_Variance	wavelet-LL	0.59043	0.231279	0.810682
251716	firstorder_Variance	log-sigma-2-0-mm-3D	0.550294	0.174223	0.78927
252370	firstorder_Variance	log-sigma-5-0-mm-3D	0.533615	0.151232	0.780198
252348	firstorder_Variance	log-sigma-4-0-mm-3D	0.481045	0.0813774	0.750908
252783	firstorder_Variance	log-sigma-3-0-mm-3D	0.441707	0.0315539	0.728273
252405	firstorder_Variance	square	0.104329	-0.325758	0.504557
252671	firstorder_Variance	exponential	-0.00795264	-0.422505	0.415911
251684	firstorder_RobustMeanAbsoluteDeviation	wavelet-HH	0.894644	0.762405	0.955843
252649	firstorder_RobustMeanAbsoluteDeviation	wavelet-HL	0.871836	0.715272	0.945905
252074	firstorder_RobustMeanAbsoluteDeviation	wavelet-LH	0.864093	0.699589	0.9425
252344	firstorder_RobustMeanAbsoluteDeviation	logarithm	0.783661	0.545537	0.906134
252007	firstorder_RobustMeanAbsoluteDeviation	squareroot	0.758568	0.500556	0.894405
252023	firstorder_RobustMeanAbsoluteDeviation	log-sigma-2-0-mm-3D	0.711942	0.420523	0.872104
252282	firstorder_RobustMeanAbsoluteDeviation	original	0.709012	0.415641	0.870681
251346	firstorder_RobustMeanAbsoluteDeviation	wavelet-LL	0.706941	0.4122	0.869672
251861	firstorder_RobustMeanAbsoluteDeviation	log-sigma-3-0-mm-3D	0.639584	0.304692	0.836126
251296	firstorder_RobustMeanAbsoluteDeviation	square	0.576682	0.211453	0.803414
252456	firstorder_RobustMeanAbsoluteDeviation	log-sigma-5-0-mm-3D	0.574599	0.208476	0.802307
251638	firstorder_RobustMeanAbsoluteDeviation	log-sigma-4-0-mm-3D	0.570516	0.202658	0.800132
252684	firstorder_RobustMeanAbsoluteDeviation	exponential	0.305125	-0.126935	0.644511
252109	firstorder_10Percentile	wavelet-HL	0.89594	0.765126	0.956403
252535	firstorder_10Percentile	wavelet-HH	0.895038	0.763232	0.956013
252455	firstorder_10Percentile	wavelet-LH	0.858156	0.687669	0.939877
252193	firstorder_10Percentile	square	0.787275	0.55213	0.907807
252611	firstorder_10Percentile	original	0.763659	0.509571	0.8968
252758	firstorder_10Percentile	wavelet-LL	0.763271	0.508882	0.896617
251468	firstorder_10Percentile	squareroot	0.724495	0.441632	0.878174
251807	firstorder_10Percentile	logarithm	0.703316	0.406196	0.867904
251752	firstorder_10Percentile	log-sigma-2-0-mm-3D	0.672517	0.356212	0.852714
252436	firstorder_10Percentile	log-sigma-3-0-mm-3D	0.63191	0.292963	0.832209
252192	firstorder_10Percentile	log-sigma-4-0-mm-3D	0.615111	0.267637	0.823563
251376	firstorder_10Percentile	log-sigma-5-0-mm-3D	0.603007	0.249683	0.817273
252767	firstorder_10Percentile	exponential	0.561894	0.190458	0.795519

## Sheet: CI for Data in Fig.6a
	featureGroupAndBaseName	filter	icc	iccConfIntLow	iccConfIntUp
56149	shape_Volume	original	0.693552	0.293211	0.890936
56222	shape_SurfaceVolumeRatio	original	0.749193	0.3956	0.912588
55956	shape_Maximum2DDiameterRow	original	0.607183	0.1506	0.855449
54949	glszm_SmallAreaHighGrayLevelEmphasis	log-sigma-3-0-mm-3D	0.977049	0.932251	0.992627
56330	glszm_SmallAreaHighGrayLevelEmphasis	wavelet-LL	0.876671	0.668766	0.958965
55415	glszm_SmallAreaHighGrayLevelEmphasis	original	0.833115	0.56866	0.9436
55202	glszm_SmallAreaHighGrayLevelEmphasis	wavelet-LH	0.749008	0.395244	0.912518
55568	glszm_SmallAreaHighGrayLevelEmphasis	squareroot	0.675988	0.262691	0.883909
54978	glszm_SmallAreaHighGrayLevelEmphasis	square	0.637831	0.19912	0.868314
55514	glszm_SmallAreaHighGrayLevelEmphasis	logarithm	0.576235	0.103741	0.842139
55048	glszm_SmallAreaHighGrayLevelEmphasis	log-sigma-2-0-mm-3D	0.571431	0.0966512	0.840044
55269	glszm_SmallAreaHighGrayLevelEmphasis	wavelet-HL	0.27321	-0.265822	0.692117
55645	glszm_SmallAreaHighGrayLevelEmphasis	log-sigma-5-0-mm-3D	0.0441068	-0.46882	0.548206
55606	glszm_SmallAreaHighGrayLevelEmphasis	exponential	0.00562635	-0.498318	0.520704
55321	glszm_SmallAreaHighGrayLevelEmphasis	wavelet-HH	-0.0119512	-0.511415	0.507774
56058	glszm_SmallAreaHighGrayLevelEmphasis	log-sigma-4-0-mm-3D	-0.0465035	-0.536501	0.481658
55314	glszm_SizeZoneNonUniformityNormalized	wavelet-LL	0.971661	0.916786	0.990879
54910	glszm_SizeZoneNonUniformityNormalized	wavelet-LH	0.860077	0.629717	0.953168
55702	glszm_SizeZoneNonUniformityNormalized	square	0.651429	0.221359	0.873924
54839	glszm_SizeZoneNonUniformityNormalized	original	0.642574	0.206826	0.870278
55558	glszm_SizeZoneNonUniformityNormalized	log-sigma-5-0-mm-3D	0.529094	0.0361782	0.821224
55167	glszm_SizeZoneNonUniformityNormalized	squareroot	0.527661	0.0341932	0.820575
55199	glszm_SizeZoneNonUniformityNormalized	logarithm	0.460692	-0.0544479	0.789412
55274	glszm_SizeZoneNonUniformityNormalized	log-sigma-4-0-mm-3D	0.456589	-0.0596272	0.787445
54899	glszm_SizeZoneNonUniformityNormalized	wavelet-HH	0.332222	-0.204446	0.724476
55781	glszm_SizeZoneNonUniformityNormalized	log-sigma-2-0-mm-3D	0.331992	-0.204693	0.724353
56033	glszm_SizeZoneNonUniformityNormalized	log-sigma-3-0-mm-3D	0.305014	-0.233278	0.709768
55863	glszm_SizeZoneNonUniformityNormalized	exponential	0.256096	-0.28284	0.682406
55117	glszm_SizeZoneNonUniformityNormalized	wavelet-HL	0.255104	-0.283816	0.681839
55834	glszm_HighGrayLevelZoneEmphasis	log-sigma-3-0-mm-3D	0.977998	0.93499	0.992934
55660	glszm_HighGrayLevelZoneEmphasis	original	0.897737	0.720047	0.966227
55111	glszm_HighGrayLevelZoneEmphasis	wavelet-LL	0.880312	0.67749	0.960228
54865	glszm_HighGrayLevelZoneEmphasis	log-sigma-2-0-mm-3D	0.876883	0.669272	0.959039
55504	glszm_HighGrayLevelZoneEmphasis	wavelet-LH	0.812727	0.524349	0.93624
55535	glszm_HighGrayLevelZoneEmphasis	log-sigma-4-0-mm-3D	0.793291	0.483511	0.929121
56047	glszm_HighGrayLevelZoneEmphasis	square	0.787868	0.472351	0.927117
56337	glszm_HighGrayLevelZoneEmphasis	squareroot	0.747488	0.392326	0.911938
55083	glszm_HighGrayLevelZoneEmphasis	log-sigma-5-0-mm-3D	0.745479	0.38848	0.911171
56121	glszm_HighGrayLevelZoneEmphasis	logarithm	0.678062	0.266252	0.884744
55839	glszm_HighGrayLevelZoneEmphasis	exponential	0.380857	-0.150479	0.749906
55258	glszm_HighGrayLevelZoneEmphasis	wavelet-HL	0.175239	-0.358902	0.6344
56104	glszm_HighGrayLevelZoneEmphasis	wavelet-HH	0.073936	-0.445138	0.568801
55357	glrlm_ShortRunHighGrayLevelEmphasis	log-sigma-3-0-mm-3D	0.976958	0.931988	0.992597
55533	glrlm_ShortRunHighGrayLevelEmphasis	original	0.875222	0.665311	0.958462
56325	glrlm_ShortRunHighGrayLevelEmphasis	log-sigma-2-0-mm-3D	0.870156	0.653297	0.956697
54940	glrlm_ShortRunHighGrayLevelEmphasis	wavelet-LL	0.867393	0.646792	0.955732
55383	glrlm_ShortRunHighGrayLevelEmphasis	wavelet-LH	0.850724	0.608211	0.94987
55669	glrlm_ShortRunHighGrayLevelEmphasis	log-sigma-4-0-mm-3D	0.794937	0.486919	0.929728
55345	glrlm_ShortRunHighGrayLevelEmphasis	square	0.763835	0.424088	0.918138
56234	glrlm_ShortRunHighGrayLevelEmphasis	squareroot	0.748537	0.394339	0.912338
55605	glrlm_ShortRunHighGrayLevelEmphasis	log-sigma-5-0-mm-3D	0.691258	0.289179	0.890024
55993	glrlm_ShortRunHighGrayLevelEmphasis	logarithm	0.667993	0.249068	0.88068
55213	glrlm_ShortRunHighGrayLevelEmphasis	exponential	0.412394	-0.113705	0.765833
55825	glrlm_ShortRunHighGrayLevelEmphasis	wavelet-HL	0.199476	-0.336823	0.649171
55899	glrlm_ShortRunHighGrayLevelEmphasis	wavelet-HH	0.0879408	-0.433764	0.578261
54930	glrlm_RunLengthNonUniformity	exponential	0.956654	0.87457	0.985976
55007	glrlm_RunLengthNonUniformity	wavelet-HL	0.918127	0.771603	0.973155
55125	glrlm_RunLengthNonUniformity	square	0.892	0.705887	0.964261
55052	glrlm_RunLengthNonUniformity	log-sigma-2-0-mm-3D	0.882188	0.682008	0.960878
56025	glrlm_RunLengthNonUniformity	log-sigma-4-0-mm-3D	0.849952	0.60645	0.949596
55470	glrlm_RunLengthNonUniformity	log-sigma-3-0-mm-3D	0.848293	0.602677	0.949009
54932	glrlm_RunLengthNonUniformity	original	0.816382	0.532179	0.937567
56158	glrlm_RunLengthNonUniformity	wavelet-LH	0.755159	0.407125	0.914857
56164	glrlm_RunLengthNonUniformity	squareroot	0.753995	0.404869	0.914415
55067	glrlm_RunLengthNonUniformity	log-sigma-5-0-mm-3D	0.729123	0.357626	0.904882
56091	glrlm_RunLengthNonUniformity	wavelet-HH	0.719515	0.339871	0.901152
56087	glrlm_RunLengthNonUniformity	wavelet-LL	0.652883	0.223765	0.874521
55911	glrlm_RunLengthNonUniformity	logarithm	0.6454	0.211444	0.871444
55685	glrlm_HighGrayLevelRunEmphasis	log-sigma-3-0-mm-3D	0.961191	0.887205	0.987464
55206	glrlm_HighGrayLevelRunEmphasis	original	0.875857	0.666823	0.958683
55499	glrlm_HighGrayLevelRunEmphasis	log-sigma-2-0-mm-3D	0.867559	0.647182	0.95579
55773	glrlm_HighGrayLevelRunEmphasis	wavelet-LL	0.859747	0.628953	0.953052
55498	glrlm_HighGrayLevelRunEmphasis	log-sigma-4-0-mm-3D	0.842957	0.590616	0.947114
55406	glrlm_HighGrayLevelRunEmphasis	wavelet-LH	0.788891	0.474448	0.927496
55697	glrlm_HighGrayLevelRunEmphasis	square	0.776111	0.448501	0.922744
55280	glrlm_HighGrayLevelRunEmphasis	log-sigma-5-0-mm-3D	0.764838	0.426065	0.918516
55656	glrlm_HighGrayLevelRunEmphasis	squareroot	0.73603	0.370557	0.907547
56279	glrlm_HighGrayLevelRunEmphasis	logarithm	0.601569	0.141946	0.853059
54998	glrlm_HighGrayLevelRunEmphasis	exponential	0.50166	-0.00116996	0.808679
55180	glrlm_HighGrayLevelRunEmphasis	wavelet-HL	0.169203	-0.36431	0.630668
55350	glrlm_HighGrayLevelRunEmphasis	wavelet-HH	0.023292	-0.484919	0.533464
55132	glcm_DifferenceAverage	wavelet-LH	0.951338	0.859908	0.984228
55447	glcm_DifferenceAverage	log-sigma-3-0-mm-3D	0.753386	0.403689	0.914184
56098	glcm_DifferenceAverage	log-sigma-4-0-mm-3D	0.707574	0.318176	0.896478
55237	glcm_DifferenceAverage	log-sigma-5-0-mm-3D	0.647381	0.214693	0.872261
56321	glcm_DifferenceAverage	square	0.623603	0.176326	0.86238
55152	glcm_DifferenceAverage	wavelet-HL	0.602718	0.143712	0.853549
55561	glcm_DifferenceAverage	original	0.557807	0.0768	0.834057
55769	glcm_DifferenceAverage	wavelet-LL	0.550189	0.0658644	0.830681
55631	glcm_DifferenceAverage	log-sigma-2-0-mm-3D	0.534407	0.043575	0.823621
55707	glcm_DifferenceAverage	squareroot	0.519478	0.0229288	0.816859
56190	glcm_DifferenceAverage	exponential	0.444448	-0.0747914	0.781588
56129	glcm_DifferenceAverage	logarithm	0.437901	-0.0828705	0.778404
56052	glcm_DifferenceAverage	wavelet-HH	0.307412	-0.230774	0.711079
55847	glcm_Contrast	wavelet-LH	0.959463	0.882381	0.986898
56288	glcm_Contrast	log-sigma-3-0-mm-3D	0.705204	0.313918	0.895546
54853	glcm_Contrast	log-sigma-5-0-mm-3D	0.644373	0.209764	0.871021
55454	glcm_Contrast	log-sigma-4-0-mm-3D	0.594636	0.131353	0.850092
55421	glcm_Contrast	wavelet-HL	0.525025	0.0305507	0.819381
54987	glcm_Contrast	log-sigma-2-0-mm-3D	0.455635	-0.0608279	0.786987
54939	glcm_Contrast	logarithm	0.414287	-0.111451	0.766775
55157	glcm_Contrast	squareroot	0.394476	-0.134777	0.756836
55268	glcm_Contrast	exponential	0.34648	-0.188956	0.732043
55284	glcm_Contrast	original	0.293782	-0.24491	0.703592
55703	glcm_Contrast	square	0.278891	-0.260098	0.695307
55122	glcm_Contrast	wavelet-LL	0.27363	-0.265399	0.692353
56287	glcm_Contrast	wavelet-HH	0.248241	-0.290538	0.677899
55041	glcm_Autocorrelation	log-sigma-3-0-mm-3D	0.948573	0.852342	0.983316
55050	glcm_Autocorrelation	original	0.886285	0.691926	0.962293
55097	glcm_Autocorrelation	wavelet-LL	0.882149	0.681913	0.960864
54844	glcm_Autocorrelation	log-sigma-2-0-mm-3D	0.86652	0.644742	0.955427
55006	glcm_Autocorrelation	log-sigma-4-0-mm-3D	0.861077	0.63204	0.953519
54877	glcm_Autocorrelation	square	0.826272	0.553616	0.941142
55811	glcm_Autocorrelation	wavelet-LH	0.771545	0.439363	0.921036
55689	glcm_Autocorrelation	log-sigma-5-0-mm-3D	0.762782	0.422017	0.917741
55080	glcm_Autocorrelation	squareroot	0.732961	0.364794	0.906365
55601	glcm_Autocorrelation	logarithm	0.546722	0.060926	0.829138
56035	glcm_Autocorrelation	exponential	0.384562	-0.146233	0.751799
56126	glcm_Autocorrelation	wavelet-HL	0.165771	-0.367368	0.628536
55587	glcm_Autocorrelation	wavelet-HH	0.0174019	-0.489413	0.529235
54868	firstorder_Range	log-sigma-3-0-mm-3D	0.958992	0.881068	0.986744
55888	firstorder_Range	log-sigma-2-0-mm-3D	0.927859	0.796906	0.976426
55627	firstorder_Range	log-sigma-4-0-mm-3D	0.882732	0.683322	0.961066
56258	firstorder_Range	square	0.837703	0.578849	0.945241
56315	firstorder_Range	exponential	0.831539	0.56518	0.943035
55972	firstorder_Range	wavelet-LL	0.825098	0.551051	0.940719
55879	firstorder_Range	wavelet-LH	0.813481	0.525959	0.936514
55065	firstorder_Range	original	0.810283	0.51914	0.93535
56130	firstorder_Range	log-sigma-5-0-mm-3D	0.809425	0.517316	0.935038
55279	firstorder_Range	squareroot	0.774683	0.445636	0.92221
54980	firstorder_Range	logarithm	0.678959	0.267796	0.885105
55072	firstorder_Range	wavelet-HL	0.556683	0.07518	0.833561
55510	firstorder_Range	wavelet-HH	0.232695	-0.305573	0.668881
56024	firstorder_Minimum	log-sigma-5-0-mm-3D	0.936633	0.820121	0.979356
55326	firstorder_Minimum	logarithm	0.916102	0.766396	0.972471
55154	firstorder_Minimum	squareroot	0.909586	0.749769	0.970265
56252	firstorder_Minimum	wavelet-LL	0.898194	0.721181	0.966384
56062	firstorder_Minimum	original	0.89654	0.717081	0.965818
55333	firstorder_Minimum	log-sigma-4-0-mm-3D	0.893307	0.7091	0.964709
54843	firstorder_Minimum	square	0.878699	0.673618	0.959669
55983	firstorder_Minimum	log-sigma-3-0-mm-3D	0.828523	0.558545	0.941952
55203	firstorder_Minimum	wavelet-LH	0.726718	0.353155	0.903951
54845	firstorder_Minimum	exponential	0.681214	0.271686	0.88601
54953	firstorder_Minimum	log-sigma-2-0-mm-3D	0.57787	0.106165	0.842851
55156	firstorder_Minimum	wavelet-HH	0.456177	-0.0601467	0.787247
54912	firstorder_Minimum	wavelet-HL	0.398393	-0.130211	0.758815
55595	firstorder_90Percentile	wavelet-LH	0.95184	0.861286	0.984393
55567	firstorder_90Percentile	original	0.923634	0.785866	0.975009
55022	firstorder_90Percentile	squareroot	0.923209	0.784759	0.974866
54867	firstorder_90Percentile	square	0.920658	0.778138	0.974007
54972	firstorder_90Percentile	logarithm	0.919532	0.775228	0.973628
55477	firstorder_90Percentile	wavelet-LL	0.919393	0.774868	0.973581
56141	firstorder_90Percentile	exponential	0.89672	0.717527	0.96588
54975	firstorder_90Percentile	log-sigma-5-0-mm-3D	0.851224	0.609352	0.950047
55829	firstorder_90Percentile	log-sigma-2-0-mm-3D	0.77039	0.437063	0.920603
55771	firstorder_90Percentile	log-sigma-4-0-mm-3D	0.6998	0.304268	0.893413
55860	firstorder_90Percentile	wavelet-HL	0.640091	0.202785	0.869251
54904	firstorder_90Percentile	log-sigma-3-0-mm-3D	0.63667	0.197243	0.867833
56342	firstorder_90Percentile	wavelet-HH	0.461497	-0.0534297	0.789796

## Sheet: CI for Data in Fig.6b
	featureGroupAndBaseName	filter	icc	iccConfIntLow	iccConfIntUp
31781	shape_Volume	original	0.853308	0.668818	0.939872
31385	shape_Maximum3DDiameter	original	0.89846	0.763509	0.958969
30667	shape_Maximum2DDiameterSlice	original	0.875517	0.714657	0.949334
30463	shape_Maximum2DDiameterColumn	original	0.899818	0.76645	0.959535
30762	glszm_ZonePercentage	original	0.976002	0.940899	0.990533
31445	glszm_ZonePercentage	wavelet-LL	0.97592	0.9407	0.990501
31754	glszm_ZonePercentage	wavelet-HL	0.973863	0.935733	0.989683
30589	glszm_ZonePercentage	square	0.964221	0.912648	0.985835
31355	glszm_ZonePercentage	log-sigma-4-0-mm-3D	0.960616	0.904101	0.98439
31222	glszm_ZonePercentage	wavelet-LH	0.952468	0.884946	0.981113
30665	glszm_ZonePercentage	log-sigma-3-0-mm-3D	0.95148	0.882639	0.980715
30524	glszm_ZonePercentage	squareroot	0.950948	0.881399	0.9805
30611	glszm_ZonePercentage	log-sigma-2-0-mm-3D	0.939184	0.854201	0.975736
31705	glszm_ZonePercentage	log-sigma-5-0-mm-3D	0.928094	0.82898	0.971212
30577	glszm_ZonePercentage	logarithm	0.82992	0.622013	0.929762
31808	glszm_ZonePercentage	wavelet-HH	0.753144	0.478151	0.895482
31638	glszm_ZonePercentage	exponential	0.738273	0.451893	0.888641
30824	glszm_SmallAreaEmphasis	original	0.974991	0.938455	0.990131
31478	glszm_SmallAreaEmphasis	square	0.972757	0.933069	0.989243
31510	glszm_SmallAreaEmphasis	wavelet-LL	0.96797	0.921584	0.987333
31804	glszm_SmallAreaEmphasis	wavelet-HL	0.966842	0.91889	0.986883
31258	glszm_SmallAreaEmphasis	log-sigma-2-0-mm-3D	0.963997	0.912116	0.985745
30595	glszm_SmallAreaEmphasis	squareroot	0.95054	0.880446	0.980335
31840	glszm_SmallAreaEmphasis	wavelet-HH	0.893166	0.752097	0.956758
31914	glszm_SmallAreaEmphasis	wavelet-LH	0.8737	0.710854	0.948565
31386	glszm_SmallAreaEmphasis	log-sigma-3-0-mm-3D	0.86863	0.700293	0.946414
31115	glszm_SmallAreaEmphasis	logarithm	0.810385	0.584028	0.921201
31421	glszm_SmallAreaEmphasis	exponential	0.77158	0.511401	0.903871
30873	glszm_SmallAreaEmphasis	log-sigma-4-0-mm-3D	0.540554	0.144327	0.790849
31904	glszm_SmallAreaEmphasis	log-sigma-5-0-mm-3D	0.521763	0.118602	0.780838
30749	glszm_SizeZoneNonUniformityNormalized	wavelet-HL	0.985943	0.965125	0.994472
30471	glszm_SizeZoneNonUniformityNormalized	original	0.976138	0.941229	0.990587
30946	glszm_SizeZoneNonUniformityNormalized	wavelet-LL	0.968698	0.923327	0.987624
31334	glszm_SizeZoneNonUniformityNormalized	square	0.966057	0.91702	0.986569
31413	glszm_SizeZoneNonUniformityNormalized	log-sigma-2-0-mm-3D	0.954577	0.889883	0.981963
30799	glszm_SizeZoneNonUniformityNormalized	squareroot	0.943594	0.864342	0.977526
30531	glszm_SizeZoneNonUniformityNormalized	wavelet-HH	0.933716	0.841716	0.973509
31665	glszm_SizeZoneNonUniformityNormalized	log-sigma-3-0-mm-3D	0.933648	0.841561	0.973481
30542	glszm_SizeZoneNonUniformityNormalized	wavelet-LH	0.922095	0.815504	0.968752
31190	glszm_SizeZoneNonUniformityNormalized	log-sigma-5-0-mm-3D	0.852828	0.667841	0.939666
30906	glszm_SizeZoneNonUniformityNormalized	log-sigma-4-0-mm-3D	0.828016	0.618268	0.928933
31495	glszm_SizeZoneNonUniformityNormalized	exponential	0.820048	0.602694	0.925449
30831	glszm_SizeZoneNonUniformityNormalized	logarithm	0.781593	0.529791	0.908385
31538	glrlm_ShortRunEmphasis	wavelet-HL	0.986438	0.96634	0.994667
31454	glrlm_ShortRunEmphasis	wavelet-LH	0.981134	0.95336	0.992569
30805	glrlm_ShortRunEmphasis	log-sigma-3-0-mm-3D	0.975478	0.939632	0.990325
31469	glrlm_ShortRunEmphasis	log-sigma-2-0-mm-3D	0.972318	0.932013	0.989068
31133	glrlm_ShortRunEmphasis	square	0.971559	0.930187	0.988765
30513	glrlm_ShortRunEmphasis	original	0.971378	0.929753	0.988693
31701	glrlm_ShortRunEmphasis	log-sigma-4-0-mm-3D	0.970453	0.927531	0.988324
31675	glrlm_ShortRunEmphasis	log-sigma-5-0-mm-3D	0.969097	0.924281	0.987783
31147	glrlm_ShortRunEmphasis	squareroot	0.967664	0.920854	0.987211
31346	glrlm_ShortRunEmphasis	wavelet-HH	0.96591	0.916669	0.98651
30534	glrlm_ShortRunEmphasis	wavelet-LL	0.960301	0.903355	0.984264
31097	glrlm_ShortRunEmphasis	logarithm	0.931938	0.837677	0.972783
31817	glrlm_ShortRunEmphasis	exponential	0.91048	0.789736	0.963963
30672	glrlm_RunPercentage	wavelet-HL	0.985288	0.963518	0.994213
31806	glrlm_RunPercentage	wavelet-LH	0.978906	0.947941	0.991686
31784	glrlm_RunPercentage	square	0.977621	0.944822	0.991176
31090	glrlm_RunPercentage	original	0.974241	0.936645	0.989833
30594	glrlm_RunPercentage	squareroot	0.971144	0.929191	0.9886
31652	glrlm_RunPercentage	wavelet-HH	0.970567	0.927805	0.98837
31692	glrlm_RunPercentage	log-sigma-4-0-mm-3D	0.969594	0.925472	0.987982
31110	glrlm_RunPercentage	log-sigma-2-0-mm-3D	0.969472	0.92518	0.987933
31476	glrlm_RunPercentage	log-sigma-5-0-mm-3D	0.967501	0.920464	0.987146
31117	glrlm_RunPercentage	log-sigma-3-0-mm-3D	0.966573	0.918249	0.986776
31842	glrlm_RunPercentage	wavelet-LL	0.964511	0.913338	0.985951
31452	glrlm_RunPercentage	logarithm	0.929819	0.832876	0.971917
30730	glrlm_RunPercentage	exponential	0.895474	0.757064	0.957723
31825	glrlm_GrayLevelNonUniformityNormalized	wavelet-HL	0.993558	0.983927	0.997472
31436	glrlm_GrayLevelNonUniformityNormalized	wavelet-LH	0.974513	0.937302	0.989941
31598	glrlm_GrayLevelNonUniformityNormalized	log-sigma-2-0-mm-3D	0.959189	0.900728	0.983817
31362	glrlm_GrayLevelNonUniformityNormalized	square	0.956905	0.895348	0.9829
31159	glrlm_GrayLevelNonUniformityNormalized	original	0.948792	0.876379	0.97963
31907	glrlm_GrayLevelNonUniformityNormalized	wavelet-LL	0.946065	0.870054	0.978527
31191	glrlm_GrayLevelNonUniformityNormalized	log-sigma-3-0-mm-3D	0.944326	0.866032	0.977823
31067	glrlm_GrayLevelNonUniformityNormalized	log-sigma-4-0-mm-3D	0.940721	0.857729	0.97636
31873	glrlm_GrayLevelNonUniformityNormalized	log-sigma-5-0-mm-3D	0.932769	0.839562	0.973122
31532	glrlm_GrayLevelNonUniformityNormalized	squareroot	0.917955	0.806271	0.967049
31002	glrlm_GrayLevelNonUniformityNormalized	exponential	0.914714	0.799079	0.965712
30708	glrlm_GrayLevelNonUniformityNormalized	wavelet-HH	0.835939	0.63392	0.932379
31440	glrlm_GrayLevelNonUniformityNormalized	logarithm	0.802333	0.568653	0.917641
31898	glcm_SumEntropy	wavelet-HL	0.989698	0.974368	0.995953
30724	glcm_SumEntropy	wavelet-LH	0.970064	0.926597	0.988169
31715	glcm_SumEntropy	log-sigma-2-0-mm-3D	0.962376	0.908268	0.985096
31085	glcm_SumEntropy	square	0.954349	0.889349	0.981871
31491	glcm_SumEntropy	log-sigma-3-0-mm-3D	0.948664	0.876082	0.979578
31875	glcm_SumEntropy	log-sigma-4-0-mm-3D	0.937981	0.851445	0.975246
31158	glcm_SumEntropy	log-sigma-5-0-mm-3D	0.926665	0.825759	0.970627
30681	glcm_SumEntropy	original	0.922109	0.815536	0.968758
31340	glcm_SumEntropy	wavelet-LL	0.917373	0.804976	0.966809
30692	glcm_SumEntropy	exponential	0.915308	0.800394	0.965957
30964	glcm_SumEntropy	squareroot	0.877637	0.719106	0.95023
31940	glcm_SumEntropy	wavelet-HH	0.817681	0.5981	0.924411
31088	glcm_SumEntropy	logarithm	0.789992	0.545402	0.912148
31649	glcm_JointEnergy	wavelet-HL	0.992648	0.981668	0.997115
31807	glcm_JointEnergy	wavelet-LH	0.978145	0.946092	0.991384
31265	glcm_JointEnergy	log-sigma-2-0-mm-3D	0.959796	0.902163	0.984061
30671	glcm_JointEnergy	square	0.958743	0.899677	0.983638
31771	glcm_JointEnergy	exponential	0.956837	0.895188	0.982872
30601	glcm_JointEnergy	wavelet-HH	0.951609	0.882939	0.980767
31474	glcm_JointEnergy	original	0.944842	0.867224	0.978032
30574	glcm_JointEnergy	squareroot	0.942337	0.861445	0.977016
31123	glcm_JointEnergy	log-sigma-5-0-mm-3D	0.940429	0.857058	0.976242
31285	glcm_JointEnergy	wavelet-LL	0.939114	0.85404	0.975707
31302	glcm_JointEnergy	log-sigma-3-0-mm-3D	0.930048	0.833394	0.972011
31792	glcm_JointEnergy	log-sigma-4-0-mm-3D	0.92672	0.825884	0.970649
31857	glcm_JointEnergy	logarithm	0.893844	0.753556	0.957042
30535	glcm_InverseVariance	wavelet-HL	0.989183	0.973097	0.99575
31249	glcm_InverseVariance	wavelet-LH	0.98307	0.958086	0.993336
31530	glcm_InverseVariance	log-sigma-5-0-mm-3D	0.97744	0.944381	0.991104
30738	glcm_InverseVariance	log-sigma-2-0-mm-3D	0.976829	0.942901	0.990862
30928	glcm_InverseVariance	wavelet-LL	0.975155	0.938852	0.990197
31925	glcm_InverseVariance	log-sigma-4-0-mm-3D	0.974576	0.937454	0.989966
31846	glcm_InverseVariance	log-sigma-3-0-mm-3D	0.97013	0.926758	0.988196
30552	glcm_InverseVariance	wavelet-HH	0.964063	0.912272	0.985771
31315	glcm_InverseVariance	logarithm	0.941727	0.860042	0.976769
30556	glcm_InverseVariance	exponential	0.923993	0.819756	0.969531
30494	glcm_InverseVariance	squareroot	0.900406	0.767725	0.95978
31587	glcm_InverseVariance	square	0.855983	0.674265	0.941019
31128	glcm_InverseVariance	original	0.600914	0.230749	0.822123
31968	firstorder_Uniformity	wavelet-HL	0.990464	0.976261	0.996255
31078	firstorder_Uniformity	wavelet-LH	0.965058	0.914638	0.98617
30773	firstorder_Uniformity	square	0.961271	0.90565	0.984653
31970	firstorder_Uniformity	log-sigma-2-0-mm-3D	0.961106	0.905259	0.984587
30740	firstorder_Uniformity	exponential	0.944411	0.866228	0.977857
31290	firstorder_Uniformity	wavelet-LL	0.943479	0.864076	0.977479
31954	firstorder_Uniformity	original	0.941733	0.860056	0.976771
31815	firstorder_Uniformity	log-sigma-3-0-mm-3D	0.926427	0.825224	0.970529
30495	firstorder_Uniformity	log-sigma-5-0-mm-3D	0.916702	0.803487	0.966533
30640	firstorder_Uniformity	squareroot	0.91556	0.800954	0.966062
31976	firstorder_Uniformity	log-sigma-4-0-mm-3D	0.910125	0.788955	0.963816
31252	firstorder_Uniformity	wavelet-HH	0.83603	0.634099	0.932418
30888	firstorder_Uniformity	logarithm	0.834191	0.630451	0.93162
31696	firstorder_Entropy	wavelet-HL	0.988534	0.971497	0.995494
31915	firstorder_Entropy	wavelet-LH	0.964565	0.913466	0.985972
30872	firstorder_Entropy	log-sigma-2-0-mm-3D	0.96081	0.904558	0.984468
30875	firstorder_Entropy	square	0.955186	0.891311	0.982208
30862	firstorder_Entropy	log-sigma-3-0-mm-3D	0.943776	0.864762	0.977599
31144	firstorder_Entropy	original	0.926559	0.825521	0.970583
31801	firstorder_Entropy	wavelet-LL	0.925506	0.823153	0.970152
30700	firstorder_Entropy	log-sigma-4-0-mm-3D	0.922217	0.815778	0.968802
30761	firstorder_Entropy	log-sigma-5-0-mm-3D	0.903258	0.773924	0.960967
31661	firstorder_Entropy	exponential	0.896063	0.758333	0.957969
30748	firstorder_Entropy	squareroot	0.876792	0.717332	0.949873
31063	firstorder_Entropy	wavelet-HH	0.854908	0.672073	0.940558
31204	firstorder_Entropy	logarithm	0.742265	0.458893	0.890484
31974	firstorder_90Percentile	wavelet-HH	0.984197	0.960845	0.993782
31109	firstorder_90Percentile	wavelet-LL	0.963388	0.910669	0.985501
31199	firstorder_90Percentile	original	0.962708	0.909054	0.985229
31227	firstorder_90Percentile	wavelet-LH	0.956171	0.893624	0.982605
30654	firstorder_90Percentile	squareroot	0.954805	0.890417	0.982055
31403	firstorder_90Percentile	log-sigma-4-0-mm-3D	0.940071	0.856236	0.976096
30607	firstorder_90Percentile	log-sigma-5-0-mm-3D	0.93737	0.850047	0.974998
30499	firstorder_90Percentile	square	0.936859	0.848881	0.97479
30604	firstorder_90Percentile	logarithm	0.934148	0.842698	0.973685
31492	firstorder_90Percentile	wavelet-HL	0.923781	0.819279	0.969444
30536	firstorder_90Percentile	log-sigma-3-0-mm-3D	0.836904	0.635835	0.932797
31773	firstorder_90Percentile	exponential	0.750338	0.473158	0.894197
31461	firstorder_90Percentile	log-sigma-2-0-mm-3D	0.493208	0.0805205	0.765368
